# Supplementary material for: Data on the effects of The-Optimal-Lymph-Flow program on lymphedema symptoms in breast cancer survivors
Source: Data Brief. 2023 May 28;48:109278. doi: 10.1016/j.dib.2023.109278 (PMC10294092; doi:10.1016/j.dib.2023.109278)
Supplement: Supplementary file 3 [file mmc3.xlsx]

## Sheet: Sample characteristics
No.	Group	Age	Level of education	Marital status	Employment situation	Living status	Dominant hand	Perceived household incomes	Time since diagnosis	Affected arm	Types of surgery	Axillary lymph node dissection	Sentinel lymph nodes biopsy alone	Chemotherapy	Radiotherapy
CD001	1	54	2	2	1	2	2	3	21	2	1	0	1	0	0
CD002	2	39	5	2	2	2	2	2	19	2	2	1	0	1	0
CD003	1	52	5	2	2	2	2	2	22	2	1	1	0	0	0
CD004	2	55	2	2	1	2	2	1	19	2	1	1	0	1	0
CD005	2	59	5	2	2	2	2	3	19	2	1	0	1	0	0
CD006	1	37	4	2	2	2	2	2	19	2	1	1	0	1	0
CD007	1	39	3	2	1	2	2	1	19	1	2	1	0	1	0
CD008	1	46	4	2	2	2	2	2	18	1	1	0	0	1	0
CD009	1	42	1	2	1	2	2	1	25	1	1	1	0	1	0
CD010	2	50	2	2	1	2	2	1	26	2	1	1	0	1	0
CD011	1	58	5	2	2	2	2	2	18	2	1	0	1	0	0
CD012	1	52	5	2	1	2	2	3	15	1	1	1	0	1	0
CD013	1	37	3	2	2	2	2	3	19	1	1	0	1	0	0
CD014	1	55	2	2	1	2	2	2	18	1	1	1	0	1	0
CD015	1	46	3	2	1	1	1	1	25	1	1	1	0	1	0
CD016	2	40	3	2	1	2	2	1	18	1	1	1	0	1	0
CD018	1	44	5	2	2	2	2	3	18	1	1	0	1	0	0
CD019	2	49	4	2	2	2	2	2	17	2	1	0	1	1	0
CD020	1	52	2	2	1	2	2	2	17	1	1	1	0	1	0
CD021	1	56	3	2	1	2	2	2	6	2	1	1	0	1	0
CD022	1	36	5	1	2	2	2	2	15	1	1	0	0	0	0
CD023	1	45	5	2	2	2	2	2	12	1	1	0	1	1	0
CD024	2	53	4	2	2	2	2	2	15	2	1	1	0	1	0
CD025	2	42	2	2	1	2	2	2	18	2	1	0	0	1	0
CD026	2	48	4	2	2	2	2	1	23	2	1	1	0	1	0
CD027	1	33	4	2	1	2	2	2	17	2	1	1	0	1	0
CD028	2	51	2	2	1	2	2	1	17	2	1	1	0	1	0
CD029	2	32	4	2	2	2	2	2	16	1	1	1	0	1	0
CD030	2	53	3	2	2	2	2	1	18	1	1	0	1	1	0
CD031	2	50	2	2	1	2	2	2	15	2	1	1	0	1	0
CD033	1	35	5	2	2	2	2	2	16	2	1	0	1	0	0
CD034	1	45	1	2	2	2	2	2	17	2	1	1	0	0	0
CD035	2	41	5	1	2	2	2	2	95	1	1	1	0	0	0
CD036	2	40	3	2	1	2	2	2	16	1	2	0	0	1	0
CD037	1	57	5	2	2	2	2	3	16	2	1	0	1	1	0
CD038	2	50	3	2	2	2	2	2	16	2	1	1	0	1	0
CD039	2	33	4	2	2	2	2	2	16	2	1	1	0	1	0
CD040	2	57	5	2	1	2	2	2	19	2	1	1	0	1	0
CD041	2	47	5	2	1	2	2	2	15	1	1	1	0	1	0
CD042	1	44	2	2	1	2	2	2	16	2	2	0	0	1	0
CD043	1	55	5	2	2	2	2	3	15	1	1	1	0	1	0
CD044	2	56	2	2	1	2	2	2	16	2	1	1	0	1	0
CD045	2	51	3	2	1	2	2	2	15	2	1	0	1	1	0
CD046	2	51	2	2	1	2	2	2	14	2	1	0	1	1	0
CD047	2	46	5	2	2	2	2	3	15	2	2	1	0	0	0
CD048	2	54	2	2	1	2	2	2	15	2	1	1	0	0	0
CD054	1	49	2	2	1	2	2	1	25	2	1	1	0	1	0
CD055	1	58	5	2	1	1	2	2	15	2	1	0	1	1	0
CD057	2	52	4	2	2	2	2	2	15	2	1	1	0	1	0
CD058	2	34	5	2	2	2	2	3	18	1	1	1	0	1	0
CD059	2	47	2	2	2	2	2	2	14	2	1	0	1	1	0
CD060	1	51	4	2	1	2	2	2	14	1	1	1	0	1	0
CD061	1	33	2	2	1	2	2	1	15	2	1	1	0	1	0
CD065	1	44	4	2	2	2	2	2	14	1	1	1	0	1	0
CD068	2	50	3	2	2	2	2	2	12	2	1	0	1	0	0
CD069	1	44	3	2	2	2	1	2	10	1	1	1	0	0	0
CD070	2	48	1	2	1	2	1	2	8	1	1	1	0	0	0
CD072	2	50	3	2	1	2	2	3	11	1	1	0	1	1	0
CD073	1	26	4	1	1	2	2	2	17	1	1	1	0	1	0
CD075	2	38	5	2	2	2	2	2	8	2	1	1	0	1	0
CD076	2	48	2	2	1	2	2	2	6	1	1	1	0	1	0
CD077	2	50	1	2	1	2	2	2	11	2	1	1	0	1	0
CD078	2	49	4	2	2	2	2	2	11	2	1	1	0	1	0
CD079	1	57	3	2	1	2	2	1	17	1	1	1	0	1	0
CD080	1	38	5	2	2	2	2	3	16	1	1	1	0	1	0
CD081	2	40	4	2	2	2	2	2	5	1	1	1	0	0	0
CD082	2	53	3	2	1	2	2	2	5	1	2	0	1	1	0
CD083	1	48	2	2	2	2	1	1	11	1	1	1	0	1	0
CD084	1	49	2	2	2	2	2	1	15	1	1	1	0	1	0
CD085	2	40	5	2	2	2	2	2	4	1	1	1	0	1	0
CD086	1	47	3	2	2	2	2	2	11	1	1	1	0	0	0
CD087	1	54	2	2	1	2	2	1	13	1	1	1	0	1	0
CD088	2	55	4	2	2	2	2	2	12	2	1	1	0	1	0
CD089	1	31	3	2	1	2	2	1	8	1	1	0	1	0	0
CD090	1	56	5	2	2	2	2	2	9	1	1	0	1	1	0
CD091	1	48	5	2	1	2	2	2	9	1	1	0	1	1	0
CD092	2	33	2	2	2	2	2	2	13	1	1	1	0	1	0
CD093	2	58	1	1	1	1	2	2	3	2	1	1	0	1	0
CD094	1	54	4	2	2	2	2	2	9	1	1	1	0	1	0
CD096	2	54	1	1	1	2	2	1	11	2	1	1	0	1	0
CD097	1	58	1	2	1	2	2	2	9	1	1	1	0	1	0
CD098	1	37	5	2	2	2	2	1	9	2	1	1	0	0	0
CD099	1	47	5	1	1	2	2	1	18	2	1	1	0	1	1
CD101	1	49	5	2	2	2	2	3	87	1	1	1	0	1	1
CD102	1	56	3	2	1	2	2	2	9	2	1	1	0	1	0
CD103	2	54	2	2	1	2	1	1	8	2	1	0	0	1	0
CD105	2	49	1	2	1	2	1	2	10	1	1	0	0	1	1
CD106	1	50	3	2	2	2	1	2	12	1	1	1	0	1	0
CD107	2	35	3	2	1	2	2	2	7	2	1	1	0	1	0
CD108	2	52	4	2	2	2	2	2	3	2	1	1	0	0	0
CD109	2	51	5	2	2	2	2	2	3	1	1	1	0	1	0
CD117	1	54	2	2	1	2	2	2	15	2	1	1	0	1	0

## Sheet: Symptom experience (baseline)
No.	Group	Number of symptoms	Symptom severity	Symptom distress	ADLs
CD001	1	12	14	35	20
CD002	2	12	12	12	10
CD003	1	20	26	30	16
CD004	2	12	22	34	16
CD005	2	12	15	24	18
CD006	1	8	8	20	13
CD007	1	12	12	23	5
CD008	1	15	16	15	2
CD009	1	12	13	16	13
CD010	2	17	25	31	13
CD011	1	9	11	40	19
CD012	1	18	30	51	24
CD013	1	10	10	19	5
CD014	1	8	10	12	8
CD015	1	17	17	18	12
CD016	2	8	10	22	12
CD018	1	5	5	14	5
CD019	2	17	22	29	16
CD020	1	13	14	41	14
CD021	1	9	12	34	12
CD022	1	22	28	25	13
CD023	1	20	20	24	4
CD024	2	15	25	23	11
CD025	2	12	13	16	9
CD026	2	11	18	14	12
CD027	1	14	19	24	10
CD028	2	9	16	27	13
CD029	2	10	20	20	14
CD030	2	10	19	17	10
CD031	2	11	18	29	13
CD033	1	18	28	38	11
CD034	1	19	30	35	9
CD035	2	12	12	13	8
CD036	2	12	20	21	11
CD037	1	20	27	31	21
CD038	2	11	23	33	18
CD039	2	13	24	30	16
CD040	2	21	21	40	15
CD041	2	8	20	29	13
CD042	1	11	23	24	15
CD043	1	10	12	11	7
CD044	2	10	20	23	12
CD045	2	12	21	23	11
CD046	2	11	20	26	11
CD047	2	14	26	30	13
CD048	2	11	12	26	8
CD054	1	5	6	29	10
CD055	1	14	16	43	12
CD057	2	9	13	15	11
CD058	2	14	25	29	15
CD059	2	12	15	28	16
CD060	1	13	11	23	12
CD061	1	13	13	38	12
CD065	1	8	14	25	12
CD068	2	20	37	37	14
CD069	1	7	7	17	12
CD070	2	17	16	14	10
CD072	2	20	29	30	10
CD073	1	5	7	22	14
CD075	2	25	35	33	8
CD076	2	13	23	23	10
CD077	2	16	24	29	8
CD078	2	12	13	39	22
CD079	1	7	10	21	14
CD080	1	10	14	10	5
CD081	2	11	12	18	15
CD082	2	17	18	27	13
CD083	1	8	22	31	13
CD084	1	16	23	32	13
CD085	2	17	15	22	12
CD086	1	18	22	43	10
CD087	1	7	14	26	12
CD088	2	13	18	19	9
CD089	1	5	4	12	6
CD090	1	5	9	18	9
CD091	1	5	4	17	10
CD092	2	9	7	9	8
CD093	2	14	20	29	10
CD094	1	11	30	44	14
CD096	2	10	10	38	13
CD097	1	9	9	25	14
CD098	1	7	11	16	11
CD099	1	24	34	28	10
CD101	1	6	9	20	13
CD102	1	12	16	28	10
CD103	2	5	7	18	13
CD105	2	16	18	22	8
CD106	1	11	12	13	9
CD107	2	13	14	12	4
CD108	2	8	9	12	9
CD109	2	8	8	21	5
CD117	1	8	16	22	13

## Sheet: Symptom experience (3-month)
No.	Group	Number of symptoms	Symptom severity	Symptom distress	ADLs
CD001	1	5	6	19	6
CD003	1	8	6	8	5
CD004	2	13	20	16	9
CD005	2	20	36	15	9
CD006	1	12	25	32	6
CD007	1	5	5	6	5
CD008	1	1	2	16	4
CD009	1	4	4	9	4
CD010	2	7	12	24	6
CD011	1	0	0	14	5
CD012	1	2	2	16	6
CD013	1	1	1	1	1
CD014	1	0	0	6	4
CD015	1	14	18	35	24
CD016	2	5	5	9	7
CD018	1	4	4	2	0
CD019	2	11	10	16	7
CD020	1	1	1	4	1
CD021	1	4	4	7	4
CD022	1	7	7	10	5
CD023	1	1	2	19	3
CD024	2	9	9	14	5
CD025	2	10	8	9	4
CD026	2	6	6	31	14
CD027	1	7	7	4	0
CD028	2	14	17	28	9
CD029	2	15	28	22	15
CD030	2	7	8	8	6
CD031	2	7	7	6	4
CD033	1	6	6	10	4
CD034	1	5	5	6	5
CD035	2	12	13	9	4
CD036	2	14	17	28	9
CD037	1	26	29	65	38
CD038	2	6	6	17	10
CD039	2	14	13	36	14
CD040	2	13	16	19	8
CD041	2	14	14	11	4
CD042	1	4	4	10	4
CD043	1	5	5	5	4
CD044	2	17	18	13	7
CD045	2	12	16	41	20
CD046	2	2	2	9	5
CD047	2	15	16	14	6
CD048	2	4	4	5	4
CD054	1	1	1	14	1
CD055	1	18	30	42	20
CD057	2	7	8	6	4
CD058	2	9	9	13	5
CD059	2	4	4	8	5
CD060	1	7	7	14	4
CD061	1	2	2	13	1
CD065	1	3	3	18	4
CD068	2	12	14	19	4
CD069	1	1	1	10	4
CD070	2	6	7	9	7
CD072	2	2	2	5	5
CD073	1	3	3	10	4
CD075	2	16	29	29	15
CD076	2	9	12	18	7
CD077	2	12	16	15	4
CD078	2	7	6	12	4
CD079	1	1	1	12	3
CD080	1	8	16	17	5
CD081	2	8	12	41	13
CD082	2	18	20	7	4
CD083	1	4	4	17	4
CD084	1	8	15	15	10
CD086	1	17	17	29	7
CD087	1	5	4	14	4
CD088	2	2	2	6	6
CD089	1	2	2	11	4
CD090	1	5	9	18	9
CD091	1	4	4	17	10
CD092	2	0	0	12	5
CD093	2	21	33	48	24
CD094	1	6	6	14	4
CD096	2	26	34	47	14
CD097	1	3	3	11	4
CD099	1	24	34	28	10
CD101	1	7	7	18	4
CD102	1	6	7	27	4
CD103	2	5	5	5	4
CD106	1	11	12	9	5
CD107	2	6	5	5	5
CD108	2	14	19	13	4
CD109	2	14	14	30	13
CD117	1	8	16	18	9

## Sheet: Limb volume (baseline)
No.	Group	Left #0	#1: 4cm	#2: 8cm	#3: 12cm	#4: 16cm	#5: 20cm	#6: 24cm	#7: 28cm	#8: 32cm	#9: 36cm	#10: 40cm	#11: 44cm	#12: 48cm	#13: 52cm	#14: 56cm	#15: 60cm	Right #0	#1: 4cm	#2: 8cm	#3: 12cm	#4: 16cm	#5: 20cm	#6: 24cm	#7: 28cm	#8: 32cm	#9: 36cm	#10: 40cm	#11: 44cm	#12: 48cm	#13: 52cm	#14: 56cm	#15: 60cm	Limb volume difference ≥ 5% (baseline)
CD001	1	14.5	16	18	20.3	21.9	22.7	23.5	24.7	26.2	27.2	28.3	29.1	0	0	0	0	13.8	15.4	17.5	20	21.6	22.4	22.7	23.8	26	27	28	29	0	0	0	0	0
CD002	2	17	17.7	20.9	23.5	24.9	26.4	26.9	28.2	30	31.9	32.6	35.9	0	0	0	0	17	18.1	20.8	23.6	25.6	26.1	27.3	28.8	31.2	32.4	33	34	0	0	0	0	0
CD003	1	15	15.1	16.7	19.5	20.9	21.3	21.5	22.7	23.7	25.5	26.2	28	0	0	0	0	15.3	15.2	16.7	19.3	20.4	21	21.2	22.1	23	24.6	26.7	28.7	0	0	0	0	0
CD004	2	15.9	17.3	20.3	23.3	24.7	27	27.9	28.5	30.5	31.5	33.2	0	0	0	0	0	15	17.3	20.1	23.3	24.3	24.4	26.7	28	29	30.5	32.5	0	0	0	0	0	1
CD005	2	16.1	18.4	22.7	26.1	27.4	30	32.2	34.4	35.1	36.3	37	37.6	40.7	45	0	0	16	16.3	18.4	22.9	25	25.9	27	30.1	33.6	36.5	36.9	37	38.5	41	0	0	1
CD006	1	14.2	16	17.8	20.5	22.2	22.3	22.7	24.8	26.3	27.8	28.9	30	0	0	0	0	14.3	16.3	18	20.8	22.1	22	22.6	24.5	26	28	29.7	32	0	0	0	0	0
CD007	1	14.1	15.2	18	20.5	22	22	22	23.8	25.5	28	31.1	32.1	0	0	0	0	14.3	16	18.1	20.5	21.7	21.7	22.7	25	26	27	29.5	31.2	0	0	0	0	0
CD008	1	14.4	15.4	17.5	20.5	22.7	22.8	23	23.1	25	26.8	29.2	30	0	0	0	0	15	15.5	17.4	20.4	22.3	22.7	22.7	23.7	25.3	27	29	31	0	0	0	0	0
CD009	1	15	15.4	17.4	20.3	22.9	23.3	22.5	24	25.4	27	27.7	28.7	0	0	0	0	14.5	15.8	17.4	20.8	22.3	22.5	21.8	21.8	24.1	25.1	26.6	28	0	0	0	0	0
CD010	2	18.2	21	24.3	26.7	28.5	27.8	30	31.5	33	35.7	38.6	41.8	45.9	0	0	0	16.7	20	23	25.5	26.7	26.2	27.6	29.7	31.3	35	38.5	41.3	45	0	0	0	1
CD011	1	14.9	16.1	17.9	21	23.1	22.7	22.5	23.5	26.5	27.8	30.7	31.4	0	0	0	0	14.6	16.2	18	22.5	22.8	22.7	23.6	25	25.9	28.4	30.6	32.1	0	0	0	0	0
CD012	1	14.6	14.9	16.8	19.3	21	21.5	22.4	23.3	24.8	25.5	26.8	29.6	0	0	0	0	15.1	15.9	16.9	19.3	20.9	21.4	22.6	23.5	25	25.4	27	29.4	0	0	0	0	0
CD013	1	15	15.1	17.2	21.5	23.3	23.2	23	23.5	25.2	26.8	28	0	0	0	0	0	14.8	15.2	17	20.8	22.5	22.5	22.3	22.5	24	26.3	28	0	0	0	0	0	0
CD014	1	16.2	17.6	20	23	25	25.8	26	26.1	28.2	31.6	35	0	0	0	0	0	16.5	17.2	19.5	23.2	25.2	25.2	25.5	27	28.9	31	34.4	0	0	0	0	0	0
CD015	1	14.8	16	18.5	21	23.6	24	23.5	25.5	26.3	29.7	32.7	34	0	0	0	0	15.8	17.4	19.1	22.5	23.9	23.7	24.8	26.3	27.5	30	32	34.5	0	0	0	0	0
CD016	2	16	18.5	21.2	24	25.8	25.4	26.8	27.8	29.5	34	34.9	36.5	39	0	0	0	15.9	17.5	19.4	22.3	24.5	25.2	26.1	27.5	29.7	34	34.7	36.8	39.2	0	0	0	0
CD018	1	15.2	17.2	20.2	24	26	25.5	25	26.7	29	32	34	36.2	0	0	0	0	15.4	17.9	20.4	23.4	25.5	24.9	25.4	26.4	28.1	30.5	33	36.2	0	0	0	0	0
CD019	2	14	14.6	16.8	19.5	21.1	21	21	22.3	22.9	24.2	26.1	29	33.6	35.4	0	0	14.2	14.4	16.4	19.1	20.9	21.1	20.9	22.4	23	24.5	26.6	29.4	32.8	33.2	0	0	1
CD020	1	14	15	16.1	18.8	20.8	21.7	21.8	22.5	23.7	25.7	28.5	30.1	0	0	0	0	14.5	15.3	16.8	19.9	21.4	22	21.9	22.5	24	25.8	27.7	30.7	0	0	0	0	0
CD021	1	15.3	15.1	15.9	17.6	19.8	21	22	22.8	23.5	24	25	25.9	29	0	0	0	14.8	15	15.5	17.5	19.4	20.9	22.3	22.5	22.7	24	24.2	25.2	28.5	0	0	0	0
CD022	1	13.9	13.7	15	16.9	19.2	20	19.9	19.5	21	22.2	24.6	26.7	0	0	0	0	14	13.9	15.4	17.3	19	19.8	19.5	19.4	20.5	21.5	23.1	26	0	0	0	0	0
CD023	1	16.9	20	22	24.9	25.5	26.1	29	31.3	32.9	36.9	37.5	39	0	0	0	0	16.2	20.3	22.9	25.6	26.5	26	29.3	33.3	33.8	35.3	37.8	41	0	0	0	0	0
CD024	2	14.8	15.2	17.8	21	23	22.5	22.7	23.8	24.3	25.2	28.3	31	38	0	0	0	14.3	15	18	20.9	22.8	22.5	22.5	23.3	23.4	25.4	27.9	31.9	36.9	0	0	0	0
CD025	2	16.8	19	22.1	24.5	25.2	24.8	25.9	27.6	29.1	32	36.6	40	43	0	0	0	15.5	18	20.9	23.5	24.7	24.7	25.3	26.7	29.5	31.2	34	36	40	0	0	0	1
CD026	2	14.4	15.1	17.4	21	22.4	22.9	22.8	24.1	25	27.1	28.4	31.5	35.5	37.9	0	0	14.3	15.2	17.2	20.7	22.5	23.3	22.2	24.2	25.4	27.3	28.8	30.8	33	38	0	0	0
CD027	1	14.2	14	15.2	18	20.4	21	21.4	22.7	24.3	25	26	28.5	0	0	0	0	14	14.2	15.8	18.3	20	20.8	21.4	22.2	23.8	24.5	26.9	28.5	0	0	0	0	0
CD028	2	15.1	16.8	19	21.8	22.2	22.1	23	24.2	25.5	27.6	29.1	33.1	36	0	0	0	15	16.7	19.4	22	21.9	22.1	23.5	24.1	25.5	28	28.9	32.5	35.7	0	0	0	0
CD029	2	15	16.1	18	20.8	22.3	22.9	22.5	23.4	24.5	25.8	28	30.6	34.3	36	0	0	15	16.1	18.1	20.7	22.2	22.8	22.7	23.4	24.5	26.7	28.9	31.3	34.1	35.5	0	0	1
CD030	2	13.3	14.2	16.1	18.9	20	20.3	19.1	21.1	22.2	23.1	24.3	27	31.4	0	0	0	13.4	14.5	17	19.1	19.9	19.6	20	21.6	21.7	22.9	25.5	28.8	32.6	0	0	0	0
CD031	2	15	15.9	18	20.6	22.6	23.3	23.4	24.2	26	27.4	29.1	33.2	37.9	0	0	0	15	16.6	18.8	21.3	22.9	22.8	23.5	25.1	26.1	27	30.9	34.3	37.5	0	0	0	0
CD033	1	15.3	15.4	17	19.4	22.5	23.5	23.8	24	25.5	26.6	28	28.8	0	0	0	0	15.4	16.8	19	21.5	23.1	23.1	23.2	24.5	25.5	27.8	28.4	30	0	0	0	0	1
CD034	1	15	15	15.9	18.5	20.7	21.7	22.1	23.5	24.8	26.8	28.5	30.2	0	0	0	0	14.8	15	16	18	20.4	21.3	21.8	22.2	24.2	26.9	28.8	29.5	0	0	0	0	0
CD035	2	13.6	15.4	17.3	20.1	21.2	20.6	21.1	22	23.4	26.4	29.5	32.6	36	0	0	0	13.9	15.7	18.3	20.8	21.4	21.1	21.9	22.6	23.8	26.4	28.5	32.2	36.5	0	0	0	0
CD036	2	15.4	16.9	18.8	21.3	23.4	24.2	23.8	25.3	26	28.2	29.2	31.5	34.5	37	0	0	15.9	17.3	19.7	22.4	23.9	23.7	24.2	25.2	26.7	28.3	30.7	32.8	36.5	40.9	0	0	0
CD037	1	14.8	15.1	18	20.7	23	22	24.6	25.3	25.7	26.4	27	0	0	0	0	0	14.9	15.2	18	20.6	23.1	22.4	24.5	25.3	26	27	27.5	0	0	0	0	0	0
CD038	2	15.8	17.8	21.1	23.9	25.1	25.3	26.4	29.2	30.5	32.8	36	39	41.4	0	0	0	15.7	18.7	22	24.8	25.7	25.7	27.9	29	30.2	34.3	36.1	39.5	42	0	0	0	0
CD039	2	14.4	15.2	17.9	20	21.2	21.3	22.9	22.6	23.1	25.1	27.2	29.3	34.5	0	0	0	14.2	15.4	18.2	20.1	20.9	20.7	23.1	23.7	23.9	24.8	26.7	29.5	33.4	0	0	0	0
CD040	2	15	16.4	19.1	21.8	23.2	23	24.6	26.1	27	28.8	31.2	33	35.5	0	0	0	14.8	16.9	19.2	21.2	22.6	23.1	24.4	25.5	25.4	28.6	30	32	36	0	0	0	0
CD041	2	15.2	17.3	20	22.9	24	24.3	25.1	25.9	27.9	29.2	31.9	34.8	37.9	0	0	0	14.3	15.8	18.5	21.6	23	23	24.2	27.2	28.2	28.2	30.5	33.2	39	0	0	0	1
CD042	1	14.6	14.9	16.9	20	22.9	23.8	23.8	23.9	24.6	25.8	27.4	0	0	0	0	0	14.6	15.2	17	20.4	22.5	23.2	22.7	24	24.5	26	27.7	0	0	0	0	0	0
CD043	1	14	14.1	15	18	21.1	22.1	21.9	21.5	22.5	23	25.1	27.1	0	0	0	0	14.2	13.8	15.2	18.5	21.2	22	22.3	23.5	23.5	24.3	25.7	27.2	0	0	0	0	0
CD044	2	14.7	16.3	17.9	20.8	22.7	22.4	24.5	24.8	26	27.7	30.1	31.4	36	0	0	0	14.1	15	16.7	20	22.2	22.6	22.9	23.9	26	27	29.2	30.6	34	0	0	0	1
CD045	2	16.7	17.7	20.4	23.9	24.8	24.4	24.9	25.6	26.5	27.7	31.4	35.6	39.5	0	0	0	16.5	16.9	19.7	22.9	24	24.2	24.9	25.5	26.9	27.8	32	37	41.9	0	0	0	0
CD046	2	15	16.4	19	22.4	22.2	22.3	23.5	25	26.5	27.5	29.5	33.6	35.5	40.3	0	0	14.5	16.4	16.6	20.7	21.9	23	23.5	24.6	25.9	26.5	28.5	29.2	32.5	36.8	0	0	1
CD047	2	15	16	18.2	20.9	22.8	22.7	23.1	23.5	24.5	25.2	26.6	29	32.6	37	0	0	15	16.1	18.2	20.8	22.4	22.7	23.3	23.4	24.6	26.4	28.5	31.3	33.6	38.5	0	0	1
CD048	2	16.5	17	19.7	21.8	23.2	23.4	24.3	25.9	27.3	28.5	30.6	34	38	0	0	0	16.2	16.5	18.6	21	22.2	22.7	24	25.7	27.1	28.2	31.6	36.5	41.9	0	0	0	0
CD054	1	17.6	17.8	19.8	22.6	25.2	25.8	26.2	26.5	29.2	31	34.1	37.7	0	0	0	0	16	17.3	19.4	21.9	24.3	25	25.5	26.3	27.7	29.5	31	33.9	0	0	0	0	1
CD055	1	15.4	15.8	17.6	20.7	22.7	22.5	22	22.8	24.1	25.1	26.5	0	0	0	0	0	15	15.1	16.9	19.9	20.8	21.6	22	21.7	23.3	24.2	25.7	0	0	0	0	0	1
CD057	2	14.6	17.9	21.5	25	24.8	27	29	30.8	31.3	33.3	37	40.9	44	0	0	0	15.2	19	22.6	25.4	25.6	24.8	26.5	29.2	31	31.3	35.4	39.3	44	0	0	0	1
CD058	2	16.2	17.3	19.9	23.4	25.5	25.2	25.2	26.8	28.3	30.2	32.1	35.2	38	41.4	0	0	16.3	17.9	20.4	23.6	25.3	24.3	25.1	26.6	27.3	29	31	33.4	38.6	41.7	0	0	0
CD059	2	17	19.8	22.2	25.7	26.9	27	27.2	28.5	30	32.1	34.9	37.5	41.5	0	0	0	17.1	19.2	22.5	25.1	27	27.1	27	28	29	31	35.3	39.2	43	0	0	0	0
CD060	1	14.9	15.5	17.2	20.2	23.5	23.4	24.3	26.2	29.1	30.2	33	0	0	0	0	0	14.7	15.5	17	19.7	21.8	23.8	22.8	23.8	24.7	27.1	28.5	0	0	0	0	0	0
CD061	1	14.8	15.8	18.3	21.1	22.7	22.9	23.4	24.5	25	26	27.1	0	0	0	0	0	14.5	15.3	17.6	20.6	22.7	22.8	22.6	23.1	24.1	24.6	25.7	0	0	0	0	0	1
CD065	1	15.1	15.9	18.3	21.4	23.4	23.4	23.2	23.6	26.3	28.4	30	0	0	0	0	0	14.9	15.9	18	21.9	23.3	23.5	23	24	26.1	27.9	29	0	0	0	0	0	1
CD068	2	14.8	16.5	18.7	21.1	22.6	23	22.8	23.2	23.2	24	26.2	29.7	34	39.8	0	0	14.9	16.2	18.2	20.6	22	22.7	23	23.3	23.3	24.4	27.2	31.2	35	40	0	0	0
CD069	1	13.9	14.1	16.4	19.5	21	21.2	21	22	23.9	24.8	25.8	28.3	0	0	0	0	13.2	14.2	16.1	18.9	20.4	20.8	19.9	21.1	23.1	24	25.5	28.1	0	0	0	0	0
CD070	2	16.3	18.9	21.8	24.4	25.8	25.7	28.2	29.7	33	36.3	0	0	0	0	0	0	16	19.6	22	24.1	25.6	25	27.8	29.6	31.8	35.5	0	0	0	0	0	0	0
CD072	2	15.8	17	19.9	22	22.3	22.5	22.7	23.9	25.4	27.3	30.5	0	0	0	0	0	15.4	16.8	18.9	21	21.7	21.6	22.1	22.9	24.5	27.3	30.8	0	0	0	0	0	0
CD073	1	14.8	16.5	19	21.6	23.2	23.3	23.8	24.8	26.2	28.8	31.7	0	0	0	0	0	15.3	16.5	18.8	21.5	23.5	23.8	25	25	26.1	27.8	29.8	0	0	0	0	0	0
CD075	2	14.1	14.3	16.2	18.7	20.8	21.9	21.6	22.2	22.7	23.5	24.5	0	0	0	0	0	13.7	14.4	15.9	18.4	20.3	21.4	21.3	22	22.5	23.1	24.2	0	0	0	0	0	0
CD076	2	16.8	18.6	21.4	24.1	25.6	26.4	27.2	28	29.5	31.9	0	0	0	0	0	0	16.2	18.4	21.1	24	25.7	26.7	27	29.5	30.6	33.5	0	0	0	0	0	0	0
CD077	2	15.9	17	19	22.1	23.6	23.9	24.5	26.8	29	29.6	31.5	0	0	0	0	0	15.9	16.4	19	21.5	23.6	24.4	25.2	26.3	27.7	29	30.8	0	0	0	0	0	0
CD078	2	14	14.4	15.9	18.5	21.2	21.4	21.6	22.1	22.8	23.8	25	0	0	0	0	0	14	14.2	16.3	18.4	20	20.4	20.4	21.8	22.8	24.4	27	0	0	0	0	0	0
CD079	1	15.4	16.5	19.5	22.6	23.1	24	25.2	27.2	30	33.1	0	0	0	0	0	0	15.4	17.2	20.7	23.5	24	24.6	26.4	28.5	31.4	34.5	0	0	0	0	0	0	1
CD080	1	13.8	14.7	16.9	19.6	20.9	21	21.1	22.4	23	24.5	28	30.5	0	0	0	0	14	14.9	17	19.5	20.5	20.2	20.4	21.6	22.3	24.2	27.2	30	0	0	0	0	0
CD081	2	17.6	19.4	22	25.1	26.6	26.1	27.5	29.4	31.8	35.1	39.8	0	0	0	0	0	17.8	20.2	22.9	25.9	27.8	26.4	26.7	29	32.6	35	39	0	0	0	0	0	0
CD082	2	15	15.4	18.2	21.2	22.5	22.7	21.9	23	25.1	26.1	29.8	0	0	0	0	0	14.5	15.6	18.1	20.6	22.2	22.2	22.4	22.9	23.9	26.3	30.6	0	0	0	0	0	0
CD083	1	16.1	16.6	19	22.5	23.2	23	24	26.8	28.1	29.8	29.3	31.6	0	0	0	0	16	16.7	19.5	21.5	23.5	23.1	24.4	26.3	27.8	28	29	31	0	0	0	0	0
CD084	1	15	16.8	20.5	22.4	23	23.3	24.6	26.2	28.5	31.8	35	0	0	0	0	0	14.8	16.3	18.6	21.6	23.5	23.5	25.2	26.4	27.9	30.5	34	0	0	0	0	0	1
CD085	2	14.5	17	20.1	22.5	23.3	23.9	26.2	26.5	27.5	28.5	0	0	0	0	0	0	14.7	17.5	20.3	22.5	23.3	24.2	25.3	25.9	27.6	30.1	0	0	0	0	0	0	0
CD086	1	14.3	14.9	17	19.5	21	21.2	21	22.5	24.3	26	28	0	0	0	0	0	14.1	15.5	17	19.5	21.1	21.1	21.5	23.3	24	25.9	28.5	0	0	0	0	0	0
CD087	1	13.6	15.8	16.8	20.9	21.4	20.6	21	23	24.2	26	29.2	0	0	0	0	0	14.3	15.6	17.4	19.9	21	21.2	22.1	23.5	24.3	26.2	28.3	0	0	0	0	0	0
CD088	2	16.5	18.6	21.6	24.5	25.3	24.6	27	29.5	31	33.5	36.8	0	0	0	0	0	17.2	18.4	21.5	24.5	25.8	25.2	27.9	31	31.9	34.2	36	0	0	0	0	0	0
CD089	1	14.8	15.2	16.8	19.8	22.5	22.2	20.7	21.8	23.5	24.5	26.6	0	0	0	0	0	14.6	14.8	16.5	19	21.1	21.1	21.3	22	23.1	24	25.9	0	0	0	0	0	0
CD090	1	13.9	14.9	16.8	19.8	20.8	21.4	21.1	22.6	24.7	26.2	27.6	0	0	0	0	0	13.6	14.9	17	19.6	20.7	20.2	20.9	22.5	24	26.2	27.5	0	0	0	0	0	0
CD091	1	16.1	17.3	19.7	22.4	23.8	23.6	24	25.7	25.6	27.3	28.3	0	0	0	0	0	15.8	16.5	18.5	21	23	23.3	24	24.6	25.5	26.3	28.8	0	0	0	0	0	0
CD092	2	15.5	16.2	17.5	20.3	22.5	24	23.2	23	24.5	25.7	28	30.2	0	0	0	0	15.3	16.1	16.8	19	22	23	22.8	21.5	22.9	23.1	24.8	27.5	0	0	0	0	1
CD093	2	15.8	16.6	19.5	22.8	24.5	24.5	23.7	24.4	25.4	27.6	0	0	0	0	0	0	15.5	16.2	18	21.5	23.5	23.8	24	25.3	26	27	0	0	0	0	0	0	0
CD094	1	16.8	18.2	21.1	23.6	25	25	27	29	33	31.6	33	0	0	0	0	0	17.5	18.6	20.9	23.5	24.7	24.5	27.9	28.8	29.6	30.2	32.4	0	0	0	0	0	1
CD096	2	16.2	18.1	21.6	24.3	26	26.1	27.2	28.1	29	30.5	0	0	0	0	0	0	16.2	17.8	20.8	23.8	25.8	26	27.2	29	29.5	30	0	0	0	0	0	0	0
CD097	1	15.6	16.8	19.1	22.2	23.6	25.5	24.4	24.5	27.3	28	28.9	0	0	0	0	0	16.4	17.3	19	21.5	24.3	24.8	24	25	26.1	27	29	0	0	0	0	0	0
CD098	1	15	15.6	17.5	20.5	22.5	22	23.5	25.8	27.8	31	31.5	0	0	0	0	0	15	15.1	16.9	19.5	21.6	22.2	23.7	24.9	26.2	29.1	30	0	0	0	0	0	1
CD099	1	15.1	17.5	21	22.8	22.5	22.7	23.5	25.5	28.4	32.5	36.7	41	44	0	0	0	15	17	19.5	22	22.8	22.6	23.2	24.5	26.5	29.5	33.2	37	41.5	0	0	0	0
CD101	1	16.7	18	20.2	22.6	23.7	23.8	24.1	25	26.1	28.5	31.5	34	0	0	0	0	16.5	17.3	19.3	21.3	23.3	23.6	24.6	25.4	26.6	28.7	30	32	0	0	0	0	1
CD102	1	13.5	15.4	18	21.5	23	23.1	24	24	24.5	25.7	27.7	30.2	0	0	0	0	15.7	15.4	17.4	20.3	22.3	23	23.4	24	24.8	25.5	26.8	29	0	0	0	0	0
CD103	2	15.4	15.8	18.1	20.8	21.9	21.6	21.8	23.2	24.2	26.7	0	0	0	0	0	0	15.4	16.4	19	21.4	22.4	22.6	21.7	23.9	24.2	26.8	0	0	0	0	0	0	0
CD105	2	16.4	17.4	19.6	22.7	24.5	25	25	26.7	28.5	30.8	31	0	0	0	0	0	16.1	17.4	19.6	22.1	23.9	24.4	25.2	27	28.4	29.5	31.9	0	0	0	0	0	0
CD106	1	15.9	17.8	19.8	22.6	24.5	24	26.5	26.7	28.8	30.5	33.2	0	0	0	0	0	15.5	17	19	21.8	23.8	23.6	26.7	28.1	29	30.6	33	0	0	0	0	0	0
CD107	2	14.6	16.4	18.1	20.8	22.6	22.6	24.6	24	25.9	28.2	30.5	33.1	0	0	0	0	14.6	15.7	17.6	20.1	22.1	22.3	22.6	22.8	24.4	27.8	30.1	32.9	0	0	0	0	1
CD108	2	14.8	15.9	18.4	21.2	22.5	23	25.2	26.9	28.5	30.6	33	36.3	0	0	0	0	14.6	16.2	19.2	22	23.2	23.6	25.4	26.8	29	31.4	32.8	36.5	0	0	0	0	0
CD109	2	14.8	16.6	20.2	23.4	23.6	24.2	24.8	25.6	29.1	31	32.2	0	0	0	0	0	15.4	15.8	18.9	21.5	23.9	24.8	25.4	25.6	27.8	29.8	31.6	0	0	0	0	0	0
CD117	1	15.3	17.5	20.5	23.6	24.4	24.1	26.1	27.9	30	32.4	35.7	0	0	0	0	0	15.1	16.9	20.1	22.5	23.7	23.7	24.7	27.1	28.5	31.5	36	0	0	0	0	0	1

## Sheet: Limb volume (3-month)
No.	Group	Left #0	#1: 4cm	#2: 8cm	#3: 12cm	#4: 16cm	#5: 20cm	#6: 24cm	#7: 28cm	#8: 32cm	#9: 36cm	#10: 40cm	#11: 44cm	#12: 48cm	#13: 52cm	#14: 56cm	#15: 60cm	Right #0	#1: 4cm	#2: 8cm	#3: 12cm	#4: 16cm	#5: 20cm	#6: 24cm	#7: 28cm	#8: 32cm	#9: 36cm	#10: 40cm	#11: 44cm	#12: 48cm	#13: 52cm	#14: 56cm	#15: 60cm	Limb volume difference ≥ 5% (3-month)
CD001	1	14.6	16	18.5	21	22.5	23	22.9	24.9	26	28	30	31.4	0	0	0	0	14	15.7	18.2	20.7	22.3	23	25	26.2	27.3	29.3	31.5	34.5	0	0	0	0	1
CD003	1	15.3	16.4	18.9	20.6	21.4	22	22.9	23.9	25	27.3	31.1	32.5	0	0	0	0	15.1	16.1	18.3	20.5	21.6	22.1	22.4	24	24.9	26.9	29.3	32	0	0	0	0	0
CD004	2	16.3	18	21	23.9	25.1	25	27.6	28.2	29.3	30.7	31.3	0	0	0	0	0	15.3	17.2	19.5	23	24.5	24.3	26.7	28	29.2	30.4	31.3	0	0	0	0	0	0
CD005	2	16.2	17.3	20.1	23.5	24.8	25.9	28.3	32.8	35.9	39.6	40.5	42.1	43.9	47.9	0	0	16	17	19.5	23.6	25.4	26.2	26.9	31.5	35	39.1	40.3	42.3	43.4	46.8	0	0	0
CD006	1	14.7	16.6	18.6	21.3	22.6	22.3	23.2	24.7	26.3	28.4	31.4	34.5	0	0	0	0	14.6	16.9	19	21.7	23.1	22.4	23.4	26	27	29.1	31.1	34.8	0	0	0	0	0
CD007	1	15.8	17.3	19.8	22	22.9	22.3	23.9	25.7	26.9	29.9	32.6	36.3	0	0	0	0	15.6	17.7	19.9	22	22.5	23	24.6	25.7	27.8	30	33.7	37	0	0	0	0	0
CD008	1	16	16.5	19	21.5	23	22.5	22	24	24.5	26	29	31	0	0	0	0	16	17	19	22	23	22.5	23	24	24.5	26	29	31	0	0	0	0	0
CD009	1	15.4	16.2	18.1	21.6	24	24.4	23.8	24.2	26.3	27.9	29.3	29.6	0	0	0	0	14.8	15.9	18.2	21.2	23.4	23.6	23	24.2	26.3	27.7	29.2	30.4	0	0	0	0	0
CD010	2	18.1	21.4	24.3	26.4	28.7	27.9	30	31.9	32.6	35.9	39	41.8	45.5	0	0	0	16.5	20.6	22.8	25.5	26.4	26.5	27.8	30	31.3	35.3	38	41.4	45.1	0	0	0	1
CD011	1	15	16.4	18.4	21.3	23	22.8	23	24.2	26.2	28	29.7	31.5	0	0	0	0	15.4	16.6	19.2	21.5	23.5	24	24	24.5	25.8	26	28.5	31.3	0	0	0	0	0
CD012	1	14.8	15.1	17	19.1	22	22.1	22.5	23.5	24.8	25.4	27	30	0	0	0	0	15.6	16.4	17.2	19.5	21.2	21.9	22.8	23.5	25.3	25.9	27	30	0	0	0	0	0
CD013	1	15.4	16.5	19.9	22.8	23.3	23.6	23.1	24.2	26.2	28.3	30.6	0	0	0	0	0	15	16.4	19.1	22	22.3	22.5	22.4	23.5	25.3	27.5	31	0	0	0	0	0	0
CD014	1	16.5	18.4	20.8	24	25.9	25.5	26.5	27.5	30	33.5	35.5	0	0	0	0	0	17	18	21.2	24.2	25.9	25.5	26	27.9	29.6	33	36.8	0	0	0	0	0	0
CD015	1	16.8	19	21.7	24	26.1	25.4	25.8	27.4	29.5	34	35	37	0	0	0	0	16.8	18.5	21.3	24.5	25.1	24.5	26	27.4	30.1	33.1	34.5	36.2	0	0	0	0	0
CD016	2	16.3	19	20.9	24.5	26.4	25.9	27.3	28.6	31.5	34	35	35.5	37.3	0	0	0	16.1	18.5	20.4	23.5	25.8	25.9	28	29.2	31	33.9	34.8	35.7	37.5	0	0	0	0
CD018	1	16.4	19	22.9	24	26.9	25.5	25.9	28	30.2	31.4	375.3	47.3	0	0	0	0	16.1	18.9	21.7	25	25.9	25.7	25.9	27.1	29.1	32.4	35.4	38.3	0	0	0	0	0
CD019	2	14.3	15.2	17.3	20.4	21.5	21.5	22.2	24	25	26.6	28	31.1	35.4	36.4	0	0	14.3	15.2	17.6	20.1	21.6	21.6	22.4	23.8	24.4	25.6	28	31	35.6	36.8	0	0	0
CD020	1	15	16.2	18.2	20.9	22.4	21.9	23	25	26.4	29	31.5	34.5	0	0	0	0	15.4	16.3	18.6	21.1	22	22.5	23.2	24.1	26.2	28	31	36.5	0	0	0	0	0
CD021	1	15	15.2	16.5	18.3	19.8	21.4	22.2	22.2	23	23.8	24.7	26	30	0	0	0	14.8	15	16.5	18.9	20.2	21.3	22.6	23.2	25.9	25.8	24	26.3	29.6	0	0	0	0
CD022	1	13.5	14.1	15.6	18	19.2	19.2	18.8	20	21	22	24.3	27.8	0	0	0	0	13.5	14	15.8	17.8	19	19.3	18.7	19.2	20	21.4	24	28.5	0	0	0	0	0
CD023	1	17.2	20	22.2	24.4	26.5	27	27.5	30.9	32.8	33	33.3	35.5	0	0	0	0	17	19.2	22	24.2	26	26.7	28.2	29.2	30.2	31.9	32.9	35.1	0	0	0	0	0
CD024	2	15.1	16.4	19	21.9	23	23.3	23.5	23.9	24.9	26	27.9	32	36.6	0	0	0	15.4	15.6	18.5	21.5	22.8	22.5	22.8	23.5	24.1	26	29.5	32.6	38	0	0	0	0
CD025	2	16.1	18.8	21.8	24.3	25.6	25.3	26.7	29	30.9	32.8	36	39.4	44	0	0	0	16.4	18.9	21.8	24.2	26.5	25.1	27	28.5	30.5	32.5	37.2	41	44	0	0	0	0
CD026	2	14.6	15.6	18.1	21.1	23.3	23.7	23.8	24.8	25.4	26.5	27.8	30.3	36	38	0	0	14.4	15.6	17.9	21.3	23	23.3	24.5	25.2	25.8	27	28.5	30.3	33	37.5	0	0	0
CD027	1	14.4	14.2	15.5	18.3	20.5	21.3	21.8	23	24.5	25.5	26.4	29	0	0	0	0	14.2	14.5	15.5	18	20.3	21	21.5	22.8	24.2	25.5	26.5	28.5	0	0	0	0	0
CD028	2	14.4	16.5	20	22.5	23.4	25.2	26.9	27.8	30	31.2	34	33.1	36	0	0	0	14.5	17.1	20.2	22.6	23.4	24.6	25.6	27.8	28.7	29.8	32.5	32.5	35.7	0	0	0	0
CD029	2	16.6	17	19.9	22.4	23.8	24.4	25.6	26.3	27	29	33	30.6	34.3	36	0	0	16.9	17.3	19.5	22.1	23.6	24.2	26.8	27.1	28.5	31.2	35.1	31.3	34.1	35.5	0	0	1
CD030	2	13.2	14.1	16.3	19.5	20.3	20.2	19.1	21.2	22.6	23.5	25.3	27.2	31	0	0	0	13	14.3	16.9	19	20	20.2	19.8	21.9	22.5	23.1	25	28.6	33	0	0	0	0
CD031	2	14.9	16.1	18	20.9	22.6	23.3	24	25.5	26.4	27.6	30.2	32.7	37.4	0	0	0	14.9	16.2	18.2	20.7	22.5	23	24.5	25.9	26.9	28.2	31	34	36.5	0	0	0	0
CD033	1	15.4	15.5	17.2	19.5	22.7	23.6	24	24.3	25.5	26.5	28.2	29	0	0	0	0	15.5	17	19.3	21.5	23.3	23.2	23.2	24.5	25.5	27.8	28.5	29.8	0	0	0	0	0
CD034	1	16.1	18.8	21.8	24.3	25.6	25.3	26.7	29	30.9	32.8	37.3	39.4	0	0	0	0	16.4	18.9	21.8	24.2	26.5	25.1	27	28.5	30.5	32.5	37.2	40.4	0	0	0	0	0
CD035	2	15.5	15.5	17.9	20	21	21.2	22.3	23	24	26	28.3	32.5	36.5	0	0	0	13.9	15.4	18.5	20.9	22.3	22.1	23	23.8	25.3	28.1	29.3	30.3	33.6	0	0	0	1
CD036	2	14.9	14.9	16.1	19.3	21.4	22.2	22.3	23.1	24	25.3	27.1	28.6	30.8	33.2	0	0	14.9	14.9	16.2	19.1	21.2	22.3	22.9	22.9	23.9	24.9	26	27.2	29	33.6	0	0	0
CD037	1	14.3	15.1	17.6	20.8	21.8	21.4	22.4	23	24.2	25.8	27.5	0	0	0	0	0	14.6	15.3	17.3	20.3	22	22	22.8	23.9	24.6	25.8	27	0	0	0	0	0	0
CD038	2	15.9	17.8	20.3	23.3	24.8	24.7	26.7	30.2	31.3	33.9	38	40.6	44.2	0	0	0	16.3	18	21	24	25.1	24.3	25.9	28.6	32	34.5	38.5	41.5	42.5	0	0	0	0
CD039	2	14.6	15.6	18.1	21.1	23.3	23.7	23.8	24.8	25.4	26.5	27.8	30.3	34.5	0	0	0	14.4	15.6	17.9	21.3	23	23.3	24.5	25.2	25.8	27	28.5	30.3	33.5	0	0	0	0
CD040	2	15.8	16.7	18.8	21.5	23.1	23.4	24	26.9	28.3	29.3	32.6	33	35.4	0	0	0	14.8	16.6	19	21.2	22.9	23	24.8	26	27.1	28	31.2	34	36.2	0	0	0	1
CD041	2	14.2	16.2	19.4	21.9	23.2	23.2	24.1	26.5	27.2	28.5	31.3	34.3	39.3	0	0	0	14.1	15.8	18.8	21.5	22.6	22.8	23.8	25.8	26.8	28.2	31.1	35	39.3	0	0	0	0
CD042	1	14.9	15.9	18.9	22	23.8	24	24.1	25	25.7	27.4	30.6	0	0	0	0	0	15	16.4	18.3	22	23.3	24	24	25.9	26.6	27.1	30.1	0	0	0	0	0	0
CD043	1	14	14.7	17.6	20.5	20.2	22.5	23.5	25.3	25.7	27	29.4	31.2	0	0	0	0	14.8	16.8	18.9	22	22.5	21.2	22.2	24.5	25.5	27.5	29	31.3	0	0	0	0	0
CD044	2	14.8	15.3	17.4	20.4	22.1	21.8	22.8	24.2	24.7	25.5	27.8	31	36.4	0	0	0	14.4	15.5	17.5	20.4	22.4	22.4	22.8	24	25.6	26.6	28.1	30.8	34.7	0	0	0	0
CD045	2	14.9	14.9	16.1	19.3	21.4	22.2	22.3	23.1	24	25.3	27.1	33.3	38	0	0	0	14.9	14.9	16.2	19.1	21.2	22.3	22.9	22.9	23.9	24.9	26	32.5	38.9	0	0	0	0
CD046	2	16	16.6	19	22.9	24.9	25.4	25.4	26.8	27.6	30.9	34.1	35.6	38	40.3	0	0	16	16.5	19.2	22.4	24.3	24.8	23.8	25.1	26.4	28.8	32.4	33	35	36.8	0	0	1
CD047	2	14.9	15.9	18.2	21.1	22.5	22.5	22.2	23.1	24.3	25.3	26.9	29.2	32.5	37.5	0	0	14.5	15.8	17.6	20	22	22.4	22.6	22.8	24.6	26	27.9	29.8	33.4	36.5	0	0	0
CD048	2	16.9	17.3	20.1	21.9	23	23.4	24.3	26	27.4	28.9	30.5	34.6	38.2	0	0	0	16	16.5	18.5	21.3	22.5	23	24.2	25.7	27.7	29.7	33	38	43.5	0	0	0	1
CD054	1	17	18.4	20.2	23.4	25.3	26	26	28	30.5	31.6	33.9	35.9	0	0	0	0	16.5	17.8	19.8	22.7	24.4	25.1	25.6	28	28.3	30.1	32.5	34	0	0	0	0	1
CD055	1	16	17.3	20	22.4	22.2	23	22.9	25	26	27.2	28.4	0	0	0	0	0	16.1	16.8	19.6	21	22.1	22.8	22.5	24.5	25.4	26.9	28.5	0	0	0	0	0	0
CD057	2	14.5	17.3	21.5	24	25.2	25.4	27	29.2	31	33.5	35.6	39	43.7	0	0	0	14.5	17.2	21	23.6	26	25.2	26.3	29.2	32	35	37	38	43.3	0	0	0	0
CD058	2	16.4	17.8	20	23.4	26.1	25.9	25.3	26.8	28.3	30.2	32.7	36	37.6	41.3	0	0	16.3	17.5	20.3	23.5	25	25.3	25.2	26.3	27.8	29.5	32.5	34.9	38.2	41.6	0	0	0
CD059	2	18.3	20.2	23.2	26	27.4	27.6	28.4	29	31.2	33.2	36	41.4	42.6	0	0	0	18	19.5	22.9	25.5	27.2	27	28	29	30.2	33	37.5	40.6	41.8	0	0	0	0
CD060	1	15.4	17	18.9	22.4	24.3	24.2	25	25.5	27	31.8	34.3	0	0	0	0	0	16.3	16.4	17.7	20.8	23.1	23.2	24.5	24.9	26.4	32.2	35.9	0	0	0	0	0	0
CD061	1	16	17.3	19	22.2	23.4	23.5	23.4	24.5	24.8	25.5	27.5	0	0	0	0	0	14.8	15.5	17.8	21.4	22.9	22.6	22.3	23.7	24.1	24.6	26.8	0	0	0	0	0	1
CD065	1	14.8	16.4	19.3	22.8	24.3	23.4	24.5	26	28	29.8	32	0	0	0	0	0	14.5	16	18.2	21.3	23.4	23.5	24.1	25.2	27.4	29	31	0	0	0	0	0	0
CD068	2	14.8	16.4	18.6	21	23.3	22.7	23.2	23.5	24.6	27	30.5	33.1	35.1	39.9	0	0	14.8	16.3	18.3	20.7	22.3	23	23.3	24.2	23.9	26.7	29.1	34	35.5	40.1	0	0	0
CD069	1	13.9	14.1	16.4	19.5	21	21.2	21	22	23.9	24.8	25.8	28.3	0	0	0	0	13.2	14.2	16.1	18.9	20.4	20.8	19.9	21.1	23.1	24	25.5	28.1	0	0	0	0	0
CD070	2	16.5	18.2	20.9	23	23.6	24.3	28	30	32.2	33.8	0	0	0	0	0	0	17.5	19.2	21.4	25.3	27.6	27	27.3	29.2	30.7	34.1	0	0	0	0	0	0	1
CD072	2	16	17.4	19.6	22.1	24.4	24.4	24.3	24.4	25.4	27	28.9	0	0	0	0	0	16	17.8	20	21.9	23.5	23.4	24.2	26.3	27	28.5	30.8	0	0	0	0	0	1
CD073	1	14.5	16.5	19	21.9	23.2	23.3	23.8	24.8	26.2	28.8	31.7	0	0	0	0	0	15.3	16.5	19.1	21.5	23.5	23.8	25.3	25	26.1	29	29.8	0	0	0	0	0	0
CD075	2	14.1	14.3	16.2	18.7	20.9	21.9	21.6	22.6	22.7	23.5	24.5	0	0	0	0	0	13.7	14.4	15.9	18.4	20.3	21.5	21.3	22	22.5	23	24.2	0	0	0	0	0	0
CD076	2	16.9	18.6	21.4	24.1	25.6	26.4	27.2	28.4	29.5	40.1	0	0	0	0	0	0	16.8	18.4	21.1	24	26	26.7	27	29.5	30.6	33.5	0	0	0	0	0	0	0
CD077	2	15.5	17	19.5	22.9	24.2	24.6	24.8	27.9	29.5	30.5	34.5	0	0	0	0	0	16.8	18.1	20.3	22.9	24.5	25.2	26	28.3	29.3	30.8	33.2	0	0	0	0	0	0
CD078	2	14.2	14.4	16	18.2	19.8	20.8	19.9	21	22.2	23.4	25.1	0	0	0	0	0	14	14.2	15.8	18.4	19.9	20.1	20.2	21.2	22.9	23.7	25.2	0	0	0	0	0	0
CD079	1	16.8	19.5	22.8	25.8	27	27	28.8	30	30.6	31.5	0	0	0	0	0	0	16.4	20.1	23	26	27.8	27.2	30.4	30.8	31	32.5	0	0	0	0	0	0	0
CD080	1	13.5	14.9	16.6	19.5	20.9	21.2	21.2	22.5	23.5	25	26.9	30.4	0	0	0	0	13.5	14.5	16.6	19.1	20.5	20.2	20.1	21.4	22	24	26.1	29.7	0	0	0	0	0
CD081	2	15.1	15.4	17.2	19.8	22	22.5	23.9	24.6	25.4	26.5	28.1	0	0	0	0	0	15	16.3	18	20.2	22	22.4	23.8	24.6	25.6	27.8	29.2	0	0	0	0	0	0
CD082	2	17	19.9	22.4	23.8	24.4	25.6	26.3	27	29	29.8	33	0	0	0	0	0	17.3	19.5	22.1	23.6	24.2	26.8	27.5	28.5	31.6	33.2	35.1	0	0	0	0	0	1
CD083	1	16.13	16.9	19.2	22.5	23	23.3	24.5	27.2	28.3	30	30.3	32	0	0	0	0	16.5	16.9	20	21.6	23.5	23.3	24.5	26.3	28	28.5	29	31.4	0	0	0	0	0
CD084	1	15	16.6	19.6	22.1	22.8	22.8	24	27.5	28.2	30.4	34.5	0	0	0	0	0	15.3	15.5	18	20.8	22	22.5	23.8	25.1	27.4	30.3	32.2	0	0	0	0	0	0
CD086	1	14.6	14.9	15.3	18.3	20.2	20.6	21.1	22.7	24.5	26.3	28.2	0	0	0	0	0	14.6	14.9	15.3	18.4	20.1	20.7	21	21.6	22.9	25.1	30.7	0	0	0	0	0	0
CD087	1	14.5	15.8	18.5	21	22.4	22.5	22.5	23.6	25.7	27.5	30.4	0	0	0	0	0	14.5	16	18.4	20.4	22.4	22.5	23.4	24.9	26	26.7	30.5	0	0	0	0	0	0
CD088	2	17.8	19.5	22.2	24.8	26.8	27	28.1	29.5	31.9	34	36.5	0	0	0	0	0	18	20.2	22.8	25.3	27.5	27.2	28.4	31.6	32.3	34.3	36	0	0	0	0	0	0
CD089	1	15.7	17	20.7	23.2	23.4	22.6	24.2	25.1	27	28.5	31.2	0	0	0	0	0	15.2	16.7	19.5	22.2	23.5	23.1	24.2	25.6	27.1	28.5	30.6	0	0	0	0	0	0
CD090	1	14	15	18.1	20.1	21.3	21.3	21.8	23.1	24.6	28	30.4	0	0	0	0	0	13.8	14.6	16.3	19.2	20.2	20.8	21.4	22.5	24.6	27.6	29.2	0	0	0	0	0	0
CD091	1	16.2	17.3	20	22.6	24	23.5	24	25.4	26.5	27.6	30	0	0	0	0	0	15.8	16.3	18.5	21.3	23	22.9	23.9	25.1	25.8	27.3	29.4	0	0	0	0	0	0
CD092	2	14.9	14.9	16.1	19.3	21.4	22.2	22.3	23.1	24	25.3	26.1	28.6	0	0	0	0	14.9	14.9	16.2	19.1	21.2	22.3	22.9	22.9	23.9	24.9	26	28.2	0	0	0	0	0
CD093	2	16	16.6	19	22.9	24.9	25.4	25.4	26.8	27.6	30.9	0	0	0	0	0	0	16	16.5	19.2	22.4	24.3	24.8	23.8	25.1	26.4	28.8	0	0	0	0	0	0	1
CD094	1	15	15.5	17	19.8	21.6	22.1	21.4	22.8	23.8	24.9	26.4	0	0	0	0	0	14.8	15.2	17.3	19.6	21	21.5	21	22	23	24.5	25.8	0	0	0	0	0	0
CD096	2	16.1	17.5	20	23	25.2	25.8	29.3	31.4	33.1	35	0	0	0	0	0	0	15.7	17.4	19.8	22.6	24.5	24.3	26.9	28.5	30.4	33.9	0	0	0	0	0	0	1
CD097	1	15.7	17	20.1	23.3	25	25.5	26.5	30.3	32.9	34.8	0	0	0	0	0	0	15.9	18.2	20.6	23.6	25.5	25.3	27.8	30.7	33	34	0	0	0	0	0	0	0
CD099	1	15.9	16.7	18.6	21.4	24.1	25	25.4	26	27.7	29.1	31.2	34.5	40.1	0	0	0	15.5	15.7	17.6	21	23	23.6	24	25	26.3	27.3	29.5	31.4	37.6	0	0	0	1
CD101	1	16.6	18	20.3	23	23.5	24	25.6	26.6	28.9	30.6	32.1	34.2	0	0	0	0	16.4	18.3	21	24	25.1	25	26	26.5	27.8	30.6	31.3	33.4	0	0	0	0	0
CD102	1	15.1	15.2	17.2	20.4	22.2	23	23	23.5	24	24.8	26.8	29.5	0	0	0	0	15.3	15.5	17.5	20.3	22.2	22.5	23.2	23.8	24.2	25.1	26.5	28.4	0	0	0	0	0
CD103	2	15.8	16.9	19	22	23	23	24	25.5	27	29.8	0	0	0	0	0	0	15.8	17.2	19.7	22.9	23.6	23.7	23.7	25.3	26.9	29	0	0	0	0	0	0	0
CD106	1	15.5	18.1	19.8	22.8	24.3	23.5	25	27.5	28	29.6	31.2	0	0	0	0	0	15.4	17.2	20.1	22	23.7	24	26	28.2	28	30.6	32.8	0	0	0	0	0	0
CD107	2	14.6	16.4	18.5	20.8	22.6	22.7	24.6	24.3	25.9	28.5	30.3	33.1	0	0	0	0	14.6	16.1	17.6	20.1	22.1	22.3	22.4	22.8	24.4	27.8	30.1	32.9	0	0	0	0	1
CD108	2	15	16.6	17	20	22.5	23.8	24.4	25.6	26.3	27	29.1	33	0	0	0	0	14.7	16.9	17.3	19.5	22.1	23.7	24.2	26.9	27.7	28.5	31.2	35	0	0	0	0	1
CD109	2	14.8	16.6	20.2	23.4	23.6	24.2	24.8	25.6	29.1	31	32.2	0	0	0	0	0	15.4	15.8	18.9	21.5	23.9	24.8	25.4	25.6	27.8	29.8	31.6	0	0	0	0	0	0
CD117	1	15.4	17.5	20.5	23.5	24.9	25.4	26.6	29.3	30.2	33	36	0	0	0	0	0	15.5	17.4	20.7	23.4	24.5	24.4	26.2	28.5	30.4	32.6	35.4	0	0	0	0	0	1
